# Supplementary material for: A Lipidomic Approach to Studying the Downregulation of Free Fatty Acids by Cytosolic Phospholipase A2 Inhibitors
Source: Biomolecules. 2025 Apr 27;15(5):626. doi: 10.3390/biom15050626 (PMC12108850; doi:10.3390/biom15050626)
Supplement: Supplementary file 1 [file biomolecules-15-00626-s001.zip]

Archive with 1 entries (1 files):
- biomolecules-3496484-supplementary.pdf
